# Supplementary material for: The clinical and epidemiological landscape of Mycobacterium riyadhense: a systematic review of the literature
Source: Front Cell Infect Microbiol. 2026 Apr 13;16:1761754. doi: 10.3389/fcimb.2026.1761754 (PMC13111270; doi:10.3389/fcimb.2026.1761754)
Supplement: Supplementary file 1 [file SupplementaryFile1.xlsx]

## Sheet: Full List
SN	Yesr	Date	Sex	Age/	Smoking	Spcimen site 1	Spcimen site 2	Spcimen site 3	Spcimen site 4	Sub-Category	Category	Diagnosis	Treated or not (Yes/No)	A/R	ZN (+)	Mgit broth	LJ media	ID	Identified	Medical History	HIV	HIV CD4 (cells/mm3)	Non-HIV Immunodef	Pulmonary Disease	DM	Malignancy	Autoimmune disease	Renal or lver disease	Cardiovascular disease	Other diseases	History of TB	Asymptomatic	Fever	Dry Cough	hemoptysis	SOB	Productive cough	Neuro	weight loss	Chest pain	Abdomen	Loss of Appetite	fatigure	night sweats	Other presentation	Type of imaging	Imaging Normal	Cavity	Infiltrate/opacity
1	2006	2006-12-16	M	49	No	sputum	No	No	No	Sputum	Pulmonary	Fit criteria lung	no	Negative	Negative	Negative	Positive	MOTT	No	Malignancy	No	No	No	No	Yes	Multiple Myeloma	No	No	HTN	No	No	Symptomatic	Yes	Yes	No	No	No	No	No	No	No	No	No	No	No	CT	No	No	No
2	2006	2006-10-23	F	31	No	sputum	No	No	No	Sputum	Pulmonary	Not fit criteria lung	NA	3+	2+	Negative	Negative	MOTT	No	Pulmonary Disease	No	No	No	BA	No	No	No	No	No	Pregnant	No	Symptomatic	Yes	Yes	Yes	No	No	No	No	No	No	No	No	No	No	Not Available	No	No	No
3	2006	2006-11-10	F	56	No	skin	No	No	No	Skin	Extrapulmonary	Extrapulmonary	NA	Negative	Negative	Negative	Positive	MOTT	No	Malignancy	No	No	No	No	No	Leukemia	No	No	No	No	No	Symptomatic	Yes	No	No	No	No	No	No	No	No	No	No	No	No	Not Applicable	No	No	Yes
4	2006	2006-07-12	M	32	No	sputum	No	No	No	Sputum	Pulmonary	Not fit criteria lung	No	Negative	Negative	Positive	Negative	Mycobacterium Simiae	Yes	Immunodefidency	Yes	N/A	No	No	No	No	No	No	No	No	No	Symptomatic	Yes	No	No	No	No	Weakness	No	No	No	No	No	No	No	Not Available	No	No	Yes
8	2007	2007-11-10	F	0.16	No	gastric aspirate	No	No	No	Gastric Aspirate	Pulmonary	Not fit criteria lung	Yes	Negative	Negative	Positive	Positive	Mycobacterium chelonae	Yes	Medically Free	No	No	No	No	No	No	No	No	No	No	No	Symptomatic	Yes	Yes	No	Yes	No	No	No	No	No	No	No	No	No	CXR	No	No	Yes
10	2007	2007-10-21	F	15	No	sputum	No	No	No	Sputum	Pulmonary	Not fit criteria lung	NA	Negative	Negative	Positive	Negative	Mycobacterium scrofulaceum	Yes	Medically Free	No	No	No	No	No	No	No	No	No	No	No	Symptomatic	Yes	Yes	No	No	No	No	No	No	No	No	No	No	No	CXR	Yes	No	No
11	2007	2007-11-20	F	16	No	sputum	No	No	No	Sputum	Pulmonary	Not fit criteria lung	NA	Negative	Negative	Negative	Positive	Mycobacterium Simiae	Yes	Pulmonary Disease	No	No	No	Bronchiactasis	No	No	No	No	No	Down Syndrome	No	Symptomatic	Yes	Yes	No	No	No	No	No	No	No	No	No	No	No	CXR	No	No	Yes
13	2007	2007-11-22	F	66	No	sputum	No	No	No	Sputum	Pulmonary	Not fit criteria lung	NA	Negative	Negative	Positive	Positive	Mycobacterium Simiae	Yes	Pulmonary Disease	No	No	No	Lung Cancer	Yes	Lung Ca	No	No	HTN	No	No	Symptomatic	Yes	No	No	Yes	No	No	No	No	No	No	No	No	No	CT	No	No	Yes
14	2007	2007-11-19	F	41	Smoker	sputum	No	No	No	Sputum	Pulmonary	Not fit criteria lung	NA	Negative	Negative	Positive	Positive	Mycobacterium avium	Yes	Pulmonary Disease	No	No	No	Bronchiactasis	Yes	No	No	No	HTN	No	No	Symptomatic	Yes	No	No	No	Yes	No	No	No	No	No	No	No	No	CXR	No	No	Yes
15	2007	2007-11-26	M	66	No	csf	No	No	No	CNS	Extrapulmonary	Extrapulmonary	NA	Negative	Negative	Positive	Positive	Mycobacterium chelonae	Yes	Other medical problems	No	No	No	No	Yes	No	No	No	HTN, stroke	Late Latent syphilis,	No	Asymptomatic	No	No	No	No	No	No	No	No	No	No	No	No	No	Not Applicable	No	No	Yes
16	2007	2007-11-03	M	38	No	csf	No	No	No	CNS	Extrapulmonary	Extrapulmonary	NA	Negative	Negative	Negative	Positive	MOTT	No	Other medical problems	No	No	No	No	Yes	No	Multiple Sclerosis	No	HTN	No	No	Symptomatic	No	No	No	No	No	Weakness	No	No	No	No	No	No	No	Not Applicable	No	No	No
17	2007	2007-10-08	M	65	No	sputum	No	No	No	Sputum	Pulmonary	Fit criteria lung	no	Negative	Negative	Positive	Negative	Mycobacterium szulgai	Yes	Other medical problems	No	No	No	No	Yes	No	No	Chronic Kidney Disease	CABG, HTN	No	No	Symptomatic	No	Yes	No	No	No	No	No	No	No	No	No	No	No	CXR	No	No	Yes
20	2007	2007-09-28	M	53	No	sputum	No	No	No	Sputum	Pulmonary	Not fit criteria lung	NA	Negative	Negative	Negative	Positive	Mycobacterium szulgai	Yes	Immunodefidency	Yes	80	No	No	No	No	No	No	No	No	No	Symptomatic	Yes	No	No	No	No	No	Yes	No	No	No	No	No	No	CXR	No	No	No
21	2007	2007-09-11	M	55	No	BAL	Sputum	No	No	Deep Respiratory Sample	Pulmonary	Fit criteria lung	NA	Negative	Negative	Positive	Negative	MOTT	No	Pulmonary Disease	No	No	No	COPD	No	No	No	No	No	No	Old TB	Symptomatic	Yes	Yes	No	Yes	No	No	No	No	No	No	No	No	No	CT	No	No	Yes
30	2007	2007-07-31	M	61	No	sputum	No	No	No	Sputum	Pulmonary	Not fit criteria lung	NA	Negative	Negative	Positive	Positive	Mycobacterium szulgai	Yes	Pulmonary Disease	No	No	No	BA	Yes	No	No	No	No	No	No	Symptomatic	No	Yes	Yes	Yes	No	No	No	No	No	No	No	No	No	CT	No	No	Yes
31	2007	2007-07-18	M	51	No	sputum	No	No	No	Sputum	Pulmonary	Not fit criteria lung	NA	Negative	Negative	Positive	Positive	Mycobacterium xenopi	Yes	Pulmonary Disease	No	No	No	COPD	No	No	No	No	No	No	No	Symptomatic	Yes	No	No	Yes	No	No	No	Yes	No	No	No	No	No	CT	No	No	Yes
33	2007	2007-07-11	F	39	No	sputum	No	No	No	Sputum	Pulmonary	Not fit criteria lung	NA	Negative	Negative	Positive	Positive	Mycobacterium gordonae	Yes	Malignancy	No	No	No	No	No	hypopharyngeal carcinoma	No	No	No	No	No	Symptomatic	Yes	Yes	No	No	No	No	No	No	No	No	No	No	No	CXR	Yes	No	No
35	2007	2007-05-26	M	76	No	sputum	No	No	No	Sputum	Pulmonary	Not fit criteria lung	NA	Negative	Negative	Positive	Positive	Mycobacterium Simiae	Yes	Other medical problems	No	No	No	No	Yes	No	No	No	CABG	No	No	Symptomatic	No	No	No	Yes	No	No	No	No	Abdominal pain	No	No	No	No	CT	No	No	Yes
36	2007	2007-05-26	F	54	No	pleural fluid	No	No	No	Pleural Body Fluid	Extrapulmonary Pleural	Extrapulmonary	NA	Negative	Negative	Positive	Positive	Mycobacterium gordonae	Yes	Other medical problems	No	No	No	No	Yes	No	No	No	HTN	No	No	Symptomatic	No	No	No	Yes	No	No	No	No	No	No	No	No	No	CXR	No	No	Yes
37	2007	2007-05-21	M	52	No	BAL	No	No	No	Deep Respiratory Sample	Pulmonary	Fit criteria lung	no	Negative	Negative	Positive	Negative	Mycobacterium Simiae	Yes	Medically Free	No	No	No	No	No	No	No	No	No	No	No	Symptomatic	Yes	Yes	No	Yes	No	No	No	Yes	No	No	No	No	No	CT	No	No	Yes
38	2007	2007-05-14	M	74	No	sputum	No	No	No	Sputum	Pulmonary	Not fit criteria lung	NA	Negative	Negative	Positive	Negative	Mycobacterium Simiae	Yes	Other medical problems	No	No	No	No	No	No	No	No	HF	No	No	Symptomatic	No	Yes	Yes	Yes	No	No	No	No	No	No	No	No	No	CT	No	No	Yes
39	2007	2007-05-09	M	60	smoker	sputum	No	No	No	Sputum	Pulmonary	Not fit criteria lung	NA	Negative	Negative	Positive	Positive	Mycobacterium gordonae	Yes	Other medical problems	No	No	No	No	Yes	No	No	No	HTN	No	No	Symptomatic	Yes	Yes	No	Yes	No	No	Yes	Yes	No	No	No	No	No	CT	No	No	No
40	2007	2007-04-03	F	27	No	sputum	No	No	No	Sputum	Pulmonary	Not fit criteria lung	NA	Negative	Negative	Positive	Positive	Mycobacterium gordonae	Yes	Pulmonary Disease	No	No	No	ILD	No	No	No	No	No	No	No	Symptomatic	No	Yes	No	Yes	No	No	No	No	No	No	No	No	No	CT	No	No	Yes
41	2007	2007-02-19	M	62	No	sputum	No	No	No	Sputum	Pulmonary	Not fit criteria lung	NA	Negative	Negative	Positive	Positive	Mycobacterium gordonae	Yes	Malignancy	No	No	No	No	No	Multiple Myeloma	No	No	No	No	Old TB	Symptomatic	No	No	No	Yes	No	No	No	No	No	No	No	No	No	CT	No	No	Yes
42	2007	2007-02-05	M	62	No	sputum	No	No	No	Sputum	Pulmonary	Not fit criteria lung	NA	Negative	Negative	Positive	Positive	Mycobacterium Simiae	Yes	Other medical problems	No	No	No	No	Yes	No	No	Cirrhosis	No	Hypothyroidism	No	Symptomatic	No	Yes	No	No	No	No	No	No	No	No	No	No	No	CXR	Yes	No	No
44	2008	2008-04-04	M	15	No	sputum	No	No	No	Sputum	Pulmonary	Not fit criteria lung	NA	Negative	Negative	Positive	Positive	Mycobacterium gordonae	Yes	Medically Free	No	No	No	No	No	No	No	No	No	No	No	Symptomatic	No	Yes	No	No	No	No	No	No	No	No	No	No	No	CXR	Yes	No	No
45	2008	2008-04-28	M	3	No	duodenum tissue	No	No	No	GI Tissue	Extrapulmonary	Extrapulmonary	NA	Negative	Negative	Negative	Positive	Mycobacterium xenopi	Yes	Pulmonary Disease	No	No	No	Sarcoidosis	No	No	No	No	No	No	No	Symptomatic	No	No	No	No	No	No	No	No	Abdominal pain	No	No	No	No	Not Applicable	No	No	No
46	2008	2008-01-11	F	73	No	sputum	No	No	No	Sputum	Pulmonary	Not fit criteria lung	NA	Negative	Negative	Positive	Negative	Mycobacterium kansasii	Yes	Pulmonary Disease	No	No	No	Chronic Respiratory Failure	Yes	No	No	No	HTN	No	No	Symptomatic	No	No	No	Yes	No	No	No	No	No	No	No	No	No	CT	No	No	Yes
47	2008	2008-01-18	M	43	No	sputum	No	No	No	Sputum	Pulmonary	Not fit criteria lung	NA	Negative	Negative	Positive	Positive	Mycobacterium szulgai	Yes	Medically Free	No	No	No	No	No	No	No	No	No	No	No	Symptomatic	No	No	No	Yes	No	No	No	Yes	No	No	No	No	No	CT	No	No	No
48	2008	2008-01-14	F	42	No	sputum	No	No	No	Sputum	Pulmonary	Not fit criteria lung	NA	Negative	Negative	Positive	Negative	Mycobacterium gordonae	Yes	Medically Free	No	No	No	No	No	No	No	No	No	No	No	Symptomatic	No	Yes	Yes	No	No	No	No	Yes	No	No	No	No	No	CT	No	No	No
49	2008	2008-01-28	F	61	No	sputum	No	No	No	Sputum	Pulmonary	Not fit criteria lung	NA	Negative	Negative	Positive	Positive	mycobacterium fortuitum	Yes	Pulmonary Disease	No	No	No	Chronic Respiratory Failure	Yes	No	No	No	No	No	No	Symptomatic	No	Yes	No	Yes	No	No	No	No	No	No	No	No	No	CT	No	No	No
50	2008	2008-02-04	F	86	No	sputum	No	No	No	Sputum	Pulmonary	Not fit criteria lung	NA	Negative	Negative	Positive	Negative	MOTT	No	Pulmonary Disease	No	No	No	Wegner	No	No	No	No	HTN	No	No	Symptomatic	No	No	No	No	Yes	No	No	No	No	No	No	No	No	CT	No	No	No
52	2008	2008-03-08	M	26	No	csf	No	No	No	CNS	Extrapulmonary	Extrapulmonary	NA	Negative	Negative	Positive	Positive	Mycobacterium gordonae	Yes	Medically Free	No	No	No	No	No	No	No	No	No	No	No	Symptomatic	No	No	No	No	No	jurking movement	No	No	No	No	No	No	No	Not Applicable	No	No	No
53	2008	2008-03-10	M	31	No	BAL	No	No	No	Deep Respiratory Sample	Pulmonary	Not fit criteria lung	NA	Negative	Negative	Positive	Positive	Mycobacterium xenopi	Yes	Malignancy	No	No	No	No	No	Lymphoma	No	No	No	No	No	Symptomatic	No	Yes	No	No	No	No	No	No	No	No	No	No	No	CXR	Yes	No	No
54	2008	2008-03-14	F	65	No	sputum	No	No	No	Sputum	Pulmonary	Not fit criteria lung	NA	Negative	Negative	Positive	Negative	mycobacterium fortuitum	Yes	Medically Free	No	No	No	No	No	No	No	No	No	No	No	Symptomatic	Yes	Yes	No	No	No	No	Yes	No	No	Yes	No	No	No	CT	No	No	No
55	2008	2008-03-22	M	75	No	sputum	No	No	No	Sputum	Pulmonary	Not fit criteria lung	NA	Negative	Negative	Positive	Negative	MOTT	No	Pulmonary Disease	No	No	No	BA	No	No	No	No	HTN	No	No	Symptomatic	No	Yes	No	Yes	No	No	No	No	No	No	No	No	No	CXR	No	No	Yes
56	2008	2008-03-25	M	60	No	BAL	Sputum	No	No	Deep Respiratory Sample	Pulmonary	Fit criteria lung	no	Negative	Negative	Positive	Negative	Mycobacterium avium	Yes	Other medical problems	No	No	No	No	Yes	No	No	Hepatitis	No	No	No	Symptomatic	No	Yes	Yes	No	No	No	No	Yes	No	No	No	No	No	CT	No	Yes	No
57	2008	2008-03-30	M	72	Smoker	sputum	No	No	No	Sputum	Pulmonary	Not fit criteria lung	NA	Negative	Negative	Positive	Negative	MOTT	No	Pulmonary Disease	No	No	No	Lung Cancer	Yes	Lung Ca	No	No	No	No	No	desaturation	No	No	No	No	No	No	No	No	No	No	No	No	No	CT	No	No	Yes
58	2008	2008-04-20	F	75	No	sputum	No	No	No	Sputum	Pulmonary	Not fit criteria lung	NA	Negative	Negative	Positive	Negative	MOTT	No	Pulmonary Disease	No	No	No	BA	No	cholangiocarcinoma	No	No	No	Osteoprosis	No	Symptomatic	No	Yes	No	Yes	No	No	No	No	No	No	No	No	No	CXR	Yes	No	No
59	2008	2008-05-17	F	51	No	sputum	No	No	No	Sputum	Pulmonary	Not fit criteria lung	NA	Negative	Negative	Positive	Negative	MOTT	No	Other medical problems	No	No	No	No	Yes	No	No	Chronic Kidney Disease	HTN, IHD	No	No	Symptomatic	No	No	Yes	Yes	No	No	No	No	No	No	No	No	No	CT	No	Yes	No
60	2008	2008-07-28	F	30	No	sputum	No	No	No	Sputum	Pulmonary	Not fit criteria lung	NA	Negative	Negative	Positive	Positive	Mycobacterium xenopi	Yes	Medically Free	No	No	No	No	No	No	No	No	No	No	No	Symptomatic	Yes	No	No	No	No	No	Yes	No	No	No	No	No	No	CXR	Yes	No	No
62	2008	2008-05-30	M	87	No	sputum	No	No	No	Sputum	Pulmonary	Not fit criteria lung	NA	Negative	Negative	Positive	Positive	Mycobacterium avium	Yes	Malignancy	No	No	No	No	No	Lymphoma	No	No	No	No	No	Symptomatic	Yes	No	No	No	No	No	No	No	No	No	No	No	No	CT	No	No	No
64	2008	2008-06-01	M	66	No	BAL	No	No	No	Deep Respiratory Sample	Pulmonary	Fit criteria lung	NA	Negative	Negative	Positive	Negative	Mycobacterium Simiae	Yes	Other medical problems	No	No	No	No	Yes	No	No	No	CVA, HTN	No	No	Symptomatic	Yes	No	No	Yes	No	decreases LOC	No	No	No	No	No	No	No	CT	No	No	Yes
68	2008	2008-07-08	F	48	No	urine	No	No	No	Urine	Extrapulmonary	Extrapulmonary	NA	Negative	Negative	Positive	Negative	Mycobacterium Simiae	Yes	Immunodefidency	No	No	Renal transplant	No	Yes	No	No	No	HTN	No	No	Symptomatic	No	No	No	No	No	No	Yes	No	No	Yes	No	No	No	Not Applicable	No	No	No
69	2008	2008-07-22	M	72	No	sputum	No	No	No	Sputum	Pulmonary	Not fit criteria lung	NA	Negative	Negative	Positive	Negative	Mycobacterium avium	Yes	Other medical problems	No	No	No	No	No	No	No	HCV	No	No	old TB	Symptomatic	No	Yes	No	No	No	No	Yes	No	No	No	No	No	No	CT	No	No	No
70	2008	2008-08-09	F	75	No	sputum	No	No	No	Sputum	Pulmonary	Not fit criteria lung	NA	Negative	Negative	Positive	Positive	Mycobacterium gordonae	Yes	Other medical problems	No	No	No	No	Yes	No	No	No	HTN, CVA	No	No	Symptomatic	No	No	No	Yes	No	decreases LOC	No	No	No	No	No	No	No	CT	No	No	Yes
71	2008	2008-08-10	M	55	Smoker	sputum	No	No	No	Sputum	Pulmonary	Not fit criteria lung	NA	Negative	Negative	Positive	Negative	Mycobacterium xenopi	Yes	Malignancy	No	No	No	No	No	Myelodysplastic Syndrome	No	No	No	No	No	Symptomatic	No	No	Yes	No	No	No	No	No	No	No	No	No	No	CT	No	No	No
72	2008	2008-08-24	M	77	Smoker	tracheal aspirate	No	No	No	Deep Respiratory Sample	Pulmonary	Fit criteria lung	no	Negative	Negative	Positive	Positive	MOTT	No	Other medical problems	No	No	No	No	Yes	No	No	No	CVA, HTN	No	No	Symptomatic	No	Yes	No	Yes	No	No	No	No	No	No	No	No	No	CT	No	No	yes
75	2008	2008-08-25	M	18	No	sputum	No	No	No	Sputum	Pulmonary	Not fit criteria lung	NA	Negative	Negative	Positive	Negative	MOTT	No	Malignancy	No	No	No	No	No	Lymphoma	No	No	No	No	No	Symptomatic	No	Yes	No	Yes	No	No	No	No	No	No	No	No	No	CT	No	No	Yes
76	2007	2007-08-29	M	48	Smoker	sputum	No	No	No	Sputum	Pulmonary	Fit criteria lung	yes	Negative	Negative	Positive	Negative	MOTT	No	Medically Free	No	No	No	No	No	No	No	No	No	No	No	Symptomatic	Yes	Yes	No	No	No	No	No	No	No	No	Yes	No	No	CT	No	Yes	Yes
79	2008	2008-09-07	F	61	No	BAL	No	No	No	Deep Respiratory Sample	Pulmonary	Fit criteria lung	no	Negative	Negative	Negative	Positive	Mycobacterium chelonae	Yes	Pulmonary Disease	No	No	No	COPD	Yes	No	No	No	HTN	No	No	Symptomatic	No	Yes	No	Yes	No	No	No	No	No	No	No	No	No	CT	No	No	Yes
81	2008	2008-10-23	F	74	No	sputum	No	No	No	Sputum	Pulmonary	Not fit criteria lung	NA	Negative	Negative	Negative	Positive	MOTT	No	Pulmonary Disease	No	No	No	COPD	No	No	No	Chronic Kidney Disease	No	No	No	Symptomatic	No	Yes	No	Yes	No	No	No	No	No	No	No	No	No	CT	No	No	No
83	2008	2008-12-17	F	74	No	gastric aspirate	No	No	No	Gastric Aspirate	Pulmonary	Not fit criteria lung	NA	Negative	Negative	Positive	Positive	MOTT	No	Malignancy	No	No	No	No	No	Palatal Ca	No	No	No	No	No	Symptomatic	No	No	No	Yes	No	No	No	No	No	No	No	No	No	CT	No	No	Yes
84	2008	2008-12-12	M	67	No	sputum	No	No	No	Sputum	Pulmonary	Not fit criteria lung	NA	Negative	Negative	Positive	Negative	MOTT	No	Pulmonary Disease	No	No	No	COPD	No	No	No	No	No	No	Old TB	Symptomatic	No	No	No	Yes	Yes	No	No	Yes	No	No	No	No	No	CXR	Yes	No	No
86	2009	2009-09-01	M	84	No	BAL	sputum	No	No	Deep Respiratory Sample	Pulmonary	Fit criteria lung	NA	Negative	Negative	Positive	Positive	MOTT	No	Medically Free	No	No	No	No	No	No	No	No	No	No	No	Symptomatic	No	No	Yes	Yes	Yes	No	Yes	No	No	No	No	Yes	No	CT	No	Yes	Yes
89	2009	2009-01-24	M	49	No	sputum	No	No	No	Sputum	Pulmonary	Not fit criteria lung	NA	Negative	Negative	Negative	Positive	Mycobacterium gordonae	Yes	Medically Free	No	No	No	No	No	No	No	No	No	No	No	Symptomatic	Yes	Yes	No	No	No	No	Yes	No	No	No	No	No	No	CT	No	No	No
90	2009	2009-01-31	F	52	No	sputum	No	No	No	Sputum	Pulmonary	Not fit criteria lung	NA	Negative	Negative	Positive	Negative	Mycobacterium xenopi	Yes	Pulmonary Disease	No	No	No	Lung Cancer	No	Lung Ca	No	No	HTN	No	No	Symptomatic	No	Yes	No	No	No	No	No	No	No	No	No	No	No	CT	No	No	No
91	2009	2009-02-25	F	32	No	sputum	No	No	No	Sputum	Pulmonary	Not fit criteria lung	NA	Negative	Negative	Positive	Positive	Mycobacterium kansasii	Yes	Pulmonary Disease	No	No	No	Bronchiactasis	No	No	No	No	No	Allergic rhinitis	No	Symptomatic	No	No	No	No	Yes	No	Yes	No	No	No	No	No	No	CT	No	No	Yes
92	2009	2009-02-10	M	70	No	BAL	No	No	No	Deep Respiratory Sample	Pulmonary	Fit criteria lung	no	Negative	Negative	Negative	Positive	Mycobacterium scrofulaceum	Yes	Pulmonary Disease	No	No	No	Lung Cancer	No	Lung Ca	No	No	No	No	No	Symptomatic	No	No	No	No	Yes	No	No	No	No	No	No	No	No	CT	No	No	No
95	2009	2009-03-10	M	32	No	sputum	No	No	No	Sputum	Pulmonary	Not fit criteria lung	NA	Negative	Negative	Positive	Negative	mycobacterium fortuitum	Yes	Malignancy	No	No	No	No	No	Lymphoma	No	No	No	No	No	Asymptomatic	No	No	No	No	No	No	No	No	No	No	No	No	No	CT	No	No	No
96	2009	2009-04-25	M	43	No	sputum	No	No	No	Sputum	Pulmonary	Not fit criteria lung	NA	Negative	Negative	Positive	Negative	Mycobacterium abscessus	Yes	Other medical problems	No	No	No	No	No	No	No	No	No	PVT	No	Symptomatic	No	Yes	No	No	No	No	No	No	No	No	No	No	URTI	CXR	Yes	No	No
97	2009	2009-05-14	F	34	No	sputum	No	No	No	Sputum	Pulmonary	Not fit criteria lung	NA	Negative	Negative	Positive	Negative	MOTT	No	Pulmonary Disease	No	No	No	IPF	No	No	No	No	No	No	No	Symptomatic	Yes	No	No	Yes	No	No	No	Yes	No	No	No	No	No	CXR	No	No	Yes
98	2009	2009-05-06	M	71	No	sputum	No	No	No	Sputum	Pulmonary	Fit criteria lung	no	Negative	Negative	Negative	Positive	mycobacterium fortuitum	Yes	Pulmonary Disease	No	No	No	Bronchiactasis	No	No	No	No	No	No	No	Symptomatic	No	Yes	Yes	Yes	No	No	No	No	No	No	No	No	No	CT	No	No	Yes
99	2009	2009-05-05	M	54	No	sputum	No	No	No	Sputum	Pulmonary	Not fit criteria lung	NA	Negative	Negative	Positive	Negative	MOTT	No	Other medical problems	No	No	No	No	No	No	Ankylosing Spondylitis	No	No	CP	No	Symptomatic	No	Yes	No	No	No	No	No	No	No	No	No	No	No	Not Available	No	No	No
100	2009	2009-06-13	F	60	No	sputum	No	No	No	Sputum	Pulmonary	Not fit criteria lung	NA	Negative	Negative	Positive	Positive	mycobacterium fortuitum	Yes	Pulmonary Disease	No	No	No	Pleural fibrosis	Yes	No	No	HCV	CABG	No	Old TB	Symptomatic	Yes	Yes	No	Yes	No	No	No	No	No	No	No	No	No	CXR	No	No	No
104	2009	2009-06-24	M	68	No	bone	No	No	No	Bone	Extrapulmonary	Extrapulmonary	NA	Negative	Negative	Positive	Positive	Mycobacterium gordonae	Yes	Other medical problems	No	No	No	No	Yes	No	No	No	CVA	spinal cord injury	No	Asymptomatic	No	No	No	No	No	No	No	No	No	No	No	No	Epidural collection	Not Applicable	No	No	No
105	2009	2009-07-05	F	52	No	sputum	No	No	No	Sputum	Pulmonary	Not fit criteria lung	NA	Negative	Negative	Positive	Positive	Mycobacterium xenopi	Yes	Pulmonary Disease	No	No	No	BA	No	No	No	No	HTN	No	No	Symptomatic	Yes	Yes	No	Yes	No	No	No	No	No	No	No	No	No	CXR	No	No	No
107	2009	2009-07-20	M	78	No	sputum	No	No	No	Sputum	Pulmonary	Not fit criteria lung	NA	Negative	Negative	Positive	Negative	Mycobacterium Simiae	Yes	Pulmonary Disease	No	No	No	Lung Cancer	No	Lung Ca	No	No	No	No	No	Symptomatic	No	Yes	Yes	Yes	No	No	Yes	No	No	No	No	No	No	CXR	No	No	Yes
108	2009	2009-07-20	F	24	No	BAL	No	No	No	Deep Respiratory Sample	Pulmonary	Fit criteria lung	no	Negative	Negative	Positive	Negative	Mycobacterium Simiae	Yes	Pulmonary Disease	No	No	No	BA	No	Lymphoma	No	No	No	No	No	Symptomatic	Yes	No	No	No	Yes	No	No	No	No	No	No	No	No	CT	No	No	Yes
109	2009	2009-09-01	M	19	No	sputum	No	No	No	Sputum	Pulmonary	Not fit criteria lung	NA	Negative	Negative	Positive	Negative	Mycobacterium Simiae	Yes	Other medical problems	No	No	No	No	No	No	SLE	No	No	No	No	Symptomatic	Yes	No	No	No	No	No	Yes	No	No	Yes	Yes	No	No	CXR	Yes	No	No
111	2009	2009-10-14	F	57	No	sputum	No	No	No	Sputum	Pulmonary	Not fit criteria lung	NA	Negative	Negative	Positive	Negative	MOTT	No	Malignancy	No	No	No	No	Yes	Lymphoma	No	No	HTN	No	No	Symptomatic	Yes	Yes	No	Yes	No	No	No	No	No	No	No	No	No	CT	No	No	No
115	2008	2008-12-14	M	66	No	sputum	No	No	No	Sputum	Pulmonary	Not fit criteria lung	NA	Negative	Negative	Positive	Positive	Mycobacterium gordonae	Yes	Other medical problems	No	No	No	No	No	No	No	No	HTN, IHD	No	No	Symptomatic	No	Yes	No	No	No	No	No	Yes	No	No	No	No	No	CXR	No	No	Yes
116	2010	2010-02-28	M	30	Smoker	sputum	No	No	No	Sputum	Pulmonary	Not fit criteria lung	NA	Negative	Negative	Positive	Negative	Mycobacterium Simiae	Yes	Medically Free	No	No	No	No	No	No	No	No	No	No	No	Symptomatic	No	Yes	No	Yes	No	No	No	No	No	No	No	No	No	CT	No	No	No
117	2010	2010-06-02	M	70	No	sputum	No	No	No	Sputum	Pulmonary	Not fit criteria lung	NA	Negative	Negative	Positive	Negative	MOTT	No	Other medical problems	No	No	No	No	No	No	No	No	HTN	No	No	Symptomatic	Yes	Yes	No	No	No	No	No	No	No	No	No	No	No	CT	No	No	Yes
118	2010	2010-05-08	M	86	No	sputum	No	No	No	Sputum	Pulmonary	Not fit criteria lung	NA	Negative	Negative	Positive	Negative	MOTT	No	Other medical problems	No	No	No	No	Yes	No	No	No	IHD, CVA	No	No	Symptomatic	Yes	Yes	No	No	No	decreases LOC	No	No	No	No	No	No	No	CXR	Yes	No	No
119	2010	2010-06-24	M	83	No	sputum	No	No	No	Sputum	Pulmonary	Not fit criteria lung	NA	Negative	Negative	Positive	Negative	Mycobacterium gordonae	Yes	Malignancy	No	No	No	No	No	Esophageal Ca	No	No	No	No	No	Symptomatic	No	Yes	No	No	No	No	Yes	No	pain	No	No	No	No	CXR	No	No	Yes
120	2010	2010-07-17	M	30	No	colon and ileum tissue	No	No	No	GI Tissue	Extrapulmonary	Not fit criteria lung	NA	Negative	Negative	Positive	Negative	MOTT	No	Medically Free	No	No	No	No	No	No	No	No	No	No	No	Symptomatic	No	No	No	No	No	No	Yes	No	Abdominal pain	No	No	No	No	Not Applicable	No	No	No
121	2010	2010-08-17	F	20	No	sigmoid tissue	No	No	No	GI Tissue	Extrapulmonary	Extrapulmonary	NA	Negative	Negative	Positive	Positive	Mycobacterium avium	Yes	Other medical problems	No	No	No	No	No	No	Ulcerative Colitis	No	No	No	No	Symptomatic	No	No	No	No	No	No	No	No	bloody diarrhea	No	No	No	No	Not Applicable	No	No	No
122	2010	2010-10-16	M	75	No	sputum	No	No	No	Sputum	Pulmonary	Not fit criteria lung	NA	Negative	Negative	Positive	Negative	Mycobacterium Simiae	Yes	Malignancy	No	No	No	No	No	Laryngeal Ca	No	No	No	No	Old TB	Symptomatic	No	No	No	Yes	No	No	Yes	No	No	No	Yes	No	No	CT	No	No	No
123	2010	2010-10-26	M	24	Smoker	sputum	No	No	No	Sputum	Pulmonary	Not fit criteria lung	NA	Negative	Negative	Negative	Positive	MOTT	No	Other medical problems	No	No	No	No	No	No	No	No	DCM	No	No	Symptomatic	No	No	No	Yes	No	No	No	No	No	No	No	Yes	No	CXR	No	No	Yes
124	2010	2010-11-14	F	42	No	sputum	No	No	No	Sputum	Pulmonary	Not fit criteria lung	NA	Negative	Negative	Positive	Positive	Mycobacterium szulgai	Yes	Medically Free	No	No	No	No	No	No	No	No	No	No	No	Symptomatic	Yes	Yes	No	No	No	headache	No	No	No	No	No	Yes	No	CXR	Yes	No	No
125	2010	2010-12-23	M	58	Ex-Smoker	sputum	No	No	No	Sputum	Pulmonary	Fit criteria lung	no	Negative	Negative	Negative	Positive	MOTT	No	Other medical problems	No	No	No	No	No	No	No	No	MVR	No	No	Symptomatic	Yes	Yes	No	Yes	No	No	No	No	No	No	No	Yes	No	CXR	No	No	Yes
127	2011	2011-02-18	m	25	No	sputum	No	No	No	Sputum	Pulmonary	Not fit criteria lung	NA	Negative	Negative	Positive	Positive	Mycobacterium Simiae	Yes	Other medical problems	No	No	No	No	No	No	No	No	No	Seizure	No	Symptomatic	No	Yes	Yes	No	No	No	Yes	No	No	No	No	Yes	No	CXR	Yes	No	No
128	2011	2011-01-20	M	63	No	sputum	No	No	No	Sputum	Pulmonary	Not fit criteria lung	NA	Negative	Negative	Positive	Negative	Mycobacterium Simiae	Yes	Other medical problems	No	No	No	No	No	No	No	No	IHD	No	No	symptomatic	Yes	No	No	No	Yes	No	Yes	No	No	No	No	No	No	CT	No	No	No
129	2011	2011-04-06	F	59	No	csf	No	No	No	CNS	Extrapulmonary	Extrapulmonary	NA	Negative	Negative	Negative	Positive	Mycobacterium gordonae	Yes	Other medical problems	No	No	No	No	Yes	No	No	No	IHD, HTN	No	No	Symptomatic	No	No	No	No	No	weakness	No	No	No	No	No	No	No	Not Applicable	Yes	No	No
132	2011	2011-04-17	F	26	No	sputum	No	No	No	Sputum	Pulmonary	Not fit criteria lung	NA	Negative	Negative	Negative	Positive	MOTT	No	Malignancy	No	No	No	No	No	Lymphoma	No	No	No	No	No	Symptomatic	No	Yes	Yes	No	No	No	No	No	No	No	No	No	No	CT	No	No	Yes
133	2011	2011-04-26	M	59	No	sputum	No	No	No	Sputum	Pulmonary	Fit criteria lung	no	Negative	Negative	Positive	Negative	MOTT	No	Other medical problems	No	No	No	No	No	No	No	Chronic Kidney Disease	IHD	No	No	Asymptomatic	No	No	No	No	No	No	No	No	No	No	No	No	No	CT	No	No	Yes
135	2011	2011-04-24	M	58	No	BAL	sputum	No	No	Deep Respiratory Sample	Pulmonary	Fit criteria lung	yes	3+	Negative	Positive	Positive	Mycobacterium riyadhense	Yes	Immunodefidency	Yes	380	No	No	No	No	No	No	No	No	No	Symptomatic	No	No	No	Yes	No	No	No	No	No	No	No	No	No	CXR	No	No	Yes
143	2011	2011-06-30	F	83	No	sputum	No	No	No	Sputum	Pulmonary	Fit criteria lung	no	Negative	Negative	Positive	Positive	Mycobacterium chelonae	Yes	Other medical problems	No	No	No	No	No	No	No	No	HTN	No	Old TB	Symptomatic	Yes	No	No	No	No	No	Yes	No	No	No	No	No	No	CT	No	No	No
145	2011	2011-06-07	F	49	No	Peritoneal tissue	No	No	No	Peritoneum	Extrapulmonary	Extrapulmonary	NA	Negative	Negative	Positive	Positive	Mycobacterium chelonae	Yes	Medically Free	No	No	No	No	No	No	No	No	No	No	No	Symptomatic	No	No	No	No	No	No	No	No	No	No	No	No	Fistula discharge	Not Applicable	No	No	No
146	2011	2011-06-18	M	81	No	sputum	No	No	No	Sputum	Pulmonary	Not fit criteria lung	yes	1+	Negative	Positive	Positive	Mycobacterium szulgai	Yes	Pulmonary Disease	No	No	No	COPD	No	No	No	No	HTN	No	No	Symptomatic	No	Yes	No	Yes	No	No	No	No	No	No	No	No	No	CT	No	No	Yes
155	2011	2011-09-23	M	70	No	sputum	No	No	No	Sputum	Pulmonary	Not fit criteria lung	no	Negative	Negative	Positive	Negative	Mycobacterium chelonae	Yes	Pulmonary Disease	No	No	No	Bronchiactasis	No	No	No	No	No	No	No	Symptomatic	No	No	Yes	No	No	No	No	No	No	No	No	No	No	CT	No	No	Yes
156	2011	2011-10-01	F	59	No	sputum	No	No	No	Sputum	Pulmonary	Not fit criteria lung	no	Negative	Negative	Positive	Negative	Mycobacterium chelonae	Yes	Other medical problems	No	No	No	No	Yes	No	No	No	IHD	No	No	Symptomatic	Yes	Yes	No	No	No	No	No	No	No	No	No	No	No	CXR	Yes	No	No
158	2011	2011-10-26	M	31	No	cecum tissue	No	No	No	GI Tissue	Extrapulmonary	Extrapulmonary	no	Negative	Negative	Positive	Positive	MOTT	No	Other medical problems	No	No	No	No	No	No	Crohns Disease	No	No	No	No	Symptomatic	No	No	No	No	No	No	No	No	Abdominal pain	No	No	No	bowel obstruction	Not Applicable	No	No	No
159	2011	2011-11-26	M	67	No	sputum	No	No	No	Sputum	Pulmonary	Not fit criteria lung	no	Negative	Negative	Positive	Negative	MOTT	No	Other medical problems	No	No	No	No	Yes	No	No	No	HTN	No	No	Symptomatic	No	No	No	No	No	No	No	Yes	No	No	No	No	No	CT	No	No	No
160	2011	2011-11-27	F	23	No	colon tissue	No	No	No	GI Tissue	Extrapulmonary	Extrapulmonary	No	Negative	Negative	Positive	Positive	MOTT	No	Medically Free	No	No	No	No	No	No	No	No	No	No	No	Symptomatic	No	No	No	No	No	No	No	No	Abdominal pain	No	No	No	No	Not Applicable	No	No	No
161	2012	2012-02-01	M	70	No	sputum	No	No	No	Sputum	Pulmonary	Not fit criteria lung	no	Negative	Negative	Positive	Negative	MOTT	No	Other medical problems	No	No	No	No	No	No	No	No	HF	No	No	Symptomatic	Yes	No	No	No	No	No	No	Yes	No	No	No	No	No	CXR	Yes	No	No
162	2012	2012-02-15	F	78	No	sputum	No	No	No	Sputum	Pulmonary	Not fit criteria lung	NA	Negative	Negative	Positive	Negative	Mycobacterium szulgai	Yes	Other medical problems	No	No	No	No	No	No	No	No	HTN	No	No	Symptomatic	Yes	No	No	Yes	No	No	No	No	flank pain	No	No	No	No	CT	No	No	Yes
163	2012	2012-02-22	F	4	No	gastric aspirate	No	No	No	Gastric Aspirate	Pulmonary	Not fit criteria lung	No	1+	Negative	Positive	Positive	MOTT	No	Immunodefidency	No	No	Congenital Neutropenia	No	No	No	No	No	No	No	No	Symptomatic	Yes	Yes	No	Yes	No	No	No	No	No	No	No	No	No	CXR	No	Yes	No
164	2012	2012-03-12	F	75	No	sputum	No	No	No	Sputum	Pulmonary	Not fit criteria lung	no	Negative	Negative	Positive	Negative	MOTT	No	Other medical problems	No	No	No	No	No	No	No	Cirrhosis	No	No	No	Symptomatic	Yes	Yes	No	Yes	No	No	No	No	No	No	No	No	No	CXR	Yes	No	No
165	2012	2012-02-26	M	41	No	sputum	No	No	No	Sputum	Pulmonary	Fit criteria lung	NA	Negative	Negative	Positive	Positive	MOTT	No	Immunodefidency	Yes	2.5% cd4/cd8=0.06	No	No	No	No	No	No	No	No	No	Symptomatic	Yes	No	No	Yes	No	headache confusion	No	No	No	No	No	No	No	CXR	No	No	Yes
168	2012	2012-03-18	F	35	No	BAL	No	No	No	Deep Respiratory Sample	Pulmonary	Fit criteria lung	no	Negative	Negative	Negative	Positive	MOTT	No	Pulmonary Disease	No	No	No	BA	No	No	No	No	No	No	No	Symptomatic	Yes	Yes	No	No	No	No	No	No	No	Yes	No	Yes	No	CT	No	YES	Yes
169	2012	2012-05-07	M	58	Smoker	csf	No	No	No	CNS	Extrapulmonary	Extrapulmonary	No	Negative	Negative	Negative	Positive	MOTT	No	Other medical problems	No	No	No	No	Yes	No	No	Chronic Kidney Disease	HTN	No	No	Symptomatic	Yes	Yes	No	Yes	No	decreases LOC	No	No	No	No	No	No	No	Not Applicable	Yes	No	No
170	2012	2012-08-13	F	57	No	csf	No	No	No	CNS	Extrapulmonary	Extrapulmonary	no	Negative	Negative	Positive	Negative	Mycobacterium chelonae	Yes	Malignancy	No	No	No	No	Yes	Lymphoma	No	No	HTN	No	No	Symptomatic	Yes	Yes	No	No	No	No	No	No	No	No	No	No	No	Not Applicable	No	No	Yes
171	2012	2012-10-02	M	75	Ex-Smoker	sputum	No	No	No	Sputum	Pulmonary	Fit criteria lung	no	Negative	Negative	Positive	Positive	MOTT	No	Pulmonary Disease	No	No	No	COPD	Yes	No	No	No	HTN	No	No	Symptomatic	No	No	No	Yes	No	No	No	No	No	No	No	No	No	CT	No	Yes	Yes
174	2012	2012-11-14	F	61	No	sputum	No	No	No	Sputum	Pulmonary	Not fit criteria lung	yes	Negative	Negative	Positive	Positive	Mycobacterium abscessus	Yes	Other medical problems	No	No	No	No	No	No	No	HCV	No	No	Old TB	Symptomatic	No	Yes	Yes	No	No	No	No	No	No	No	No	No	No	CT	No	No	Yes
175	2012	2012-11-05	F	67	No	sputum	No	No	No	Sputum	Pulmonary	Not fit criteria lung	no	Negative	Negative	Positive	Positive	mycobacterium fortuitum	Yes	Other medical problems	No	No	No	No	No	No	Rheumatoid Arthritis	No	No	No	No	Symptomatic	No	Yes	Yes	No	No	No	No	No	No	No	No	No	No	CXR	Yes	No	No
176	2012	2012-11-13	M	68	No	sputum	No	No	No	Sputum	Pulmonary	Not fit criteria lung	no	Negative	Negative	Positive	Positive	MOTT	No	Medically Free	No	No	No	No	No	No	No	No	No	No	Old TB	Symptomatic	No	Yes	Yes	No	No	No	No	No	No	No	No	No	No	CT	No	No	Yes
177	2012	2012-11-26	M	62	No	sputum	No	No	No	Sputum	Pulmonary	Not fit criteria lung	No	Negative	Negative	Negative	Positive	MOTT	No	Malignancy	No	No	No	No	No	RCC	No	No	HTN, IHD	No	No	Symptomatic	No	Yes	No	No	No	No	No	No	No	No	No	No	No	CT	No	No	No
178	2013	2013-03-04	F	16	No	BAL	No	No	No	Deep Respiratory Sample	Pulmonary	Fit criteria lung	yes	Negative	Negative	Negative	Positive	MOTT	No	Other medical problems	No	No	No	No	No	No	Primary ciliary dyskinesia	No	No	No	No	Symptomatic	Yes	No	No	No	No	No	No	No	No	No	No	No	No	CT	No	No	Yes
180	2013	2013-03-21	M	41	No	sputum	No	No	No	Sputum	Pulmonary	Not fit criteria lung	no	Negative	Negative	Negative	Positive	Mycobacterium gordonae	Yes	Medically Free	No	No	No	No	No	No	No	No	No	No	No	Symptomatic	Yes	No	No	No	No	No	No	No	No	No	No	No	No	CT	No	No	No
181	2013	2013-03-23	M	57	No	sputum	No	No	No	Sputum	Pulmonary	Not fit criteria lung	no	Negative	Negative	Negative	Positive	MOTT	No	Other medical problems	No	No	No	No	Yes	No	No	Chronic Kidney Disease	No	No	No	Symptomatic	Yes	No	No	No	No	No	No	No	No	No	No	No	ear discharge	CXR	No	No	Yes
182	2013	2013-03-27	F	47	No	sputum	No	No	No	Sputum	Pulmonary	Not fit criteria lung	no	Negative	Negative	Negative	Positive	Mycobacterium gordonae	Yes	Other medical problems	No	No	No	No	Yes	No	No	Chronic Kidney Disease	HTN	No	No	Symptomatic	Yes	No	No	No	No	No	Yes	No	No	Yes	No	Yes	No	CT	No	No	No
183	2013	2013-04-23	M	43	No	sputum	No	No	No	Sputum	Pulmonary	Not fit criteria lung	no	Negative	Negative	Positive	Negative	MOTT	No	Malignancy	No	No	No	No	No	Hypopharyngeal Ca	No	No	No	No	No	Symptomatic	No	Yes	Yes	No	No	No	No	No	No	No	No	No	No	CXR	Yes	No	No
184	2013	2013-05-02	M	76	No	BAL	No	No	No	Deep Respiratory Sample	Pulmonary	Not fit criteria lung	No	Negative	Negative	Positive	Positive	MOTT	No	Malignancy	No	No	No	No	Yes	Leukemia	No	No	HTN	No	No	Symptomatic	Yes	Yes	No	Yes	No	No	No	No	No	No	No	No	Febrile neutropenia	CXR	Yes	No	No
185	2013	2013-05-23	M	47	No	sputum	No	No	No	Sputum	Pulmonary	Not fit criteria lung	yes	Negative	Negative	Positive	Negative	MOTT	No	Other medical problems	No	No	No	No	No	No	No	Cirrhosis	No	No	No	Symptomatic	Yes	Yes	Yes	Yes	No	No	No	No	pain	No	No	No	No	CXR	No	No	No
186	2013	2013-06-19	F	26	No	BAL	No	No	No	Deep Respiratory Sample	Pulmonary	Fit criteria lung	no	Negative	Negative	Positive	Negative	MOTT	No	Medically Free	No	No	No	No	No	No	No	No	No	No	No	Symptomatic	No	Yes	No	No	No	No	Yes	No	No	No	No	No	No	CXR	No	No	Yes
187	2013	2013-06-26	M	43	No	sputum	No	No	No	Sputum	Pulmonary	Not fit criteria lung	NA	Negative	Negative	Negative	Positive	MOTT	No	Medically Free	No	No	No	No	No	No	No	No	No	No	No	Symptomatic	Yes	Yes	No	No	No	No	No	No	No	No	No	No	No	CT	No	No	Yes
188	2013	2013-07-02	M	77	No	pleural fluid	No	No	No	Pleural Body Fluid	Extrapulmonary Pleural	Extrapulmonary	no	Negative	Negative	Positive	Negative	Mycobacterium abscessus	Yes	Other medical problems	No	No	No	No	No	No	No	No	HTN, CVA	No	No	Symptomatic	No	No	No	Yes	No	No	No	No	No	No	No	No	No	CXR	No	No	Yes
189	2013	2013-07-24	M	27	No	sputum	No	No	No	Sputum	Pulmonary	Not fit criteria lung	no	Negative	Negative	Positive	Negative	MOTT	No	Other medical problems	No	No	No	No	No	No	No	No	No	Alzehimer	No	Symptomatic	No	No	Yes	Yes	No	No	No	No	No	No	No	No	No	CXR	Yes	No	No
190	2013	2013-07-18	M	46	No	sputum	No	No	No	Sputum	Pulmonary	Not fit criteria lung	no	Negative	Negative	Positive	Negative	MOTT	No	Immunodefidency	Yes	0.3%L cd4/cd8=0.008	No	No	No	No	No	No	No	No	No	Symptomatic	Yes	No	No	Yes	No	No	Yes	No	No	Yes	No	No	No	CXR	No	Yes	Yes
191	2013	2013-07-17	M	82	No	BAL	sputum	Pleural fluid	ETT	Multiple Sites	Pulmonary and Extrapulmonary	Fit criteria lung	no	4+	Negative	Positive	Positive	Mycobacterium riyadhense	Yes	Other medical problems	No	No	No	No	Yes	No	No	No	No	No	No	Symptomatic	Yes	No	No	No	No	No	Yes	No	diarrhea	No	No	No	No	CXR	No	No	Yes
197	2013	2013-08-04	F	6	No	BAL	No	No	No	Deep Respiratory Sample	Pulmonary	Fit criteria lung	no	Negative	Negative	Positive	Positive	MOTT	No	Immunodefidency	No	No	SCID	No	No	No	No	No	No	No	No	Symptomatic	Yes	Yes	No	Yes	No	No	No	No	No	No	No	No	No	CXR	No	No	Yes
198	2013	2013-07-12	F	77	No	Shoulder Joint aspiration	No	No	No	Synovial body fluid	Extrapulmonary	Extrapulmonary	No	Negative	Negative	Negative	Positive	MOTT	No	Other medical problems	No	No	No	No	No	No	No	No	No	OA	No	Symptomatic	No	No	No	No	No	No	No	No	No	No	No	No	shoulder pain and swelling	Not Applicable	No	No	No
199	2013	2013-09-01	M	8	No	gastric aspirate	No	No	No	Gastric Aspirate	Pulmonary	Not fit criteria lung	Yes	Negative	Negative	Positive	Positive	MOTT	No	Other medical problems	No	No	No	No	No	No	No	No	HTN	No	No	Symptomatic	Yes	No	No	No	No	No	Yes	No	No	No	No	No	No	CXR	No	No	Yes
200	2013	2013-09-26	F	60	No	BAL	No	No	No	Deep Respiratory Sample	Pulmonary	Fit criteria lung	yes	Negative	Negative	Positive	Negative	MOTT	No	Immunodefidency	No	No	Neutropenia	No	No	Lymphoma	No	No	No	No	Old EPTB	Symptomatic	Yes	No	No	No	No	No	No	No	No	No	Yes	No	No	CXR	No	No	Yes
201	2013	2013-10-24	M	54	No	sputum	No	No	No	Sputum	Pulmonary	Not fit criteria lung	no	Negative	Negative	Positive	Negative	MOTT	No	Pulmonary Disease	No	No	No	Churg Strauss Syndrome	No	No	Microscopic polyangiitis	Hep B	No	No	No	Symptomatic	No	No	Yes	Yes	No	No	No	No	No	No	No	No	No	CXR	No	No	Yes
202	2013	2013-09-09	F	25	No	sputum	No	No	No	Sputum	Pulmonary	Not fit criteria lung	no	Negative	Negative	Negative	Positive	Mycobacterium conceptionense	Yes	Other medical problems	No	No	No	No	Yes	No	No	No	No	No	No	Symptomatic	Yes	Yes	No	Yes	No	No	No	No	No	No	No	No	No	CT	No	No	Yes
203	2013	2013-11-21	M	51	No	hand swab	No	No	No	Swab	Extrapulmonary	Extrapulmonary	no	Negative	Negative	Positive	Positive	MOTT	No	Other medical problems	No	No	No	No	No	No	No	No	IHD	No	No	Symptomatic	No	No	No	No	No	No	No	No	No	No	No	No	thumb sweling	Not Applicable	No	No	No
204	2013	2013-10-25	M	58	No	sputum	No	No	No	Sputum	Pulmonary	Not fit criteria lung	no	Negative	Negative	Positive	Negative	Mycobacterium Simiae	Yes	Immunodefidency	Yes	10.6%L cd4/cd8=0.2	No	No	No	No	No	No	HTN, IHD	No	No	Symptomatic	No	No	No	Yes	No	No	Yes	No	No	No	Yes	No	No	CXR	No	No	Yes
205	2013	2013-11-11	F	40	No	BAL	No	No	No	Deep Respiratory Sample	Pulmonary	Fit criteria lung	no	Not Available	Negative	Positive	Negative	MOTT	No	Malignancy	No	No	No	No	No	Lymphoma	No	No	No	No	No	Symptomatic	No	No	No	Yes	No	No	No	No	No	No	No	No	No	CXR	No	No	No
206	2013	2013-12-07	M	34	No	sputum	No	No	No	Sputum	Pulmonary	Not fit criteria lung	no	Not Available	Negative	Positive	Negative	MOTT	No	Immunodefidency	Yes	5	No	No	No	No	No	No	No	No	No	Symptomatic	No	No	No	Yes	No	No	No	No	No	No	No	No	Palpable lymphadnopathy	CT	No	No	Yes
207	2013	2013-12-08	F	62	No	sputum	No	No	No	Sputum	Pulmonary	Not fit criteria lung	no	Not Available	Negative	Positive	Negative	MOTT	No	Other medical problems	No	No	No	No	Yes	No	Mixed connective tissue disease	No	HTN	No	No	Symptomatic	Yes	Yes	No	Yes	No	No	No	No	No	No	No	No	No	CT	No	No	No
208	2014	2014-01-14	M	32	No	tracheal aspirate	No	No	No	Deep Respiratory Sample	Pulmonary	Fit criteria lung	yes	Not Available	Negative	Positive	Negative	Mycobacterium riyadhense	Yes	Other medical problems	No	No	No	No	No	No	No	No	ASD	No	No	Symptomatic	Yes	Yes	No	No	No	No	No	No	No	No	No	No	No	CXR	No	No	Yes
211	2014	2014-01-22	M	66	No	blood	No	No	No	Blood	Extrapulmonary	Extrapulmonary	Yes	Not Available	Negative	Positive	Positive	Mycobacterium abscessus	Yes	Other medical problems	No	No	No	No	Yes	No	No	No	HTN, IHD	No	No	Symptomatic	No	No	No	No	No	No	No	No	No	No	No	No	Septic shock	Not Applicable	No	No	Yes
212	2014	2014-02-11	M	66	No	sputum	No	No	No	Sputum	Pulmonary	Not fit criteria lung	yes	Not Available	Negative	Positive	Positive	Mycobacterium riyadhense	Yes	Immunodefidency	Yes	51.8%L,cd4/cd8=2.5	No	No	No	No	No	No	No	No	No	Symptomatic	Yes	Yes	No	No	No	No	No	No	No	No	No	No	No	CXR	No	No	No
213	2014	2014-04-24	M	37	No	BAL	No	No	No	Deep Respiratory Sample	Pulmonary	Fit criteria lung	no	Not Available	Negative	Positive	Negative	MOTT	No	Malignancy	No	No	No	No	No	Lymphoma	No	No	No	No	No	Symptomatic	Yes	No	No	Yes	No	No	No	No	No	No	No	No	No	CXR	No	No	Yes
214	2014	2014-05-08	M	55	No	sputum	No	No	No	Sputum	Pulmonary	Not fit criteria lung	no	Not Available	Negative	Positive	Positive	MOTT	No	Pulmonary Disease	No	No	No	BA	Yes	No	No	No	HTN, CABG	No	No	Symptomatic	No	No	No	Yes	No	No	No	No	No	No	No	No	No	CT	No	No	Yes
215	2014	2014-06-25	M	66	Ex-Smoker	BAL	No	No	No	Deep Respiratory Sample	Pulmonary	Fit criteria lung	no	Not Available	Negative	Positive	Positive	MOTT	No	Pulmonary Disease	No	No	No	COPD	No	No	No	No	No	No	No	Symptomatic	Yes	No	No	Yes	No	No	No	No	No	No	No	No	No	CT	No	No	Yes
216	2014	2014-07-03	M	37	No	lung tissue	No	No	No	Lung Tissue	Pulmonary	Fit criteria lung	no	Not Available	Negative	Negative	Positive	MOTT	No	Pulmonary Disease	No	No	No	IPF	No	No	No	No	No	No	No	Symptomatic	No	Yes	No	Yes	No	No	No	No	No	No	No	No	No	CT	No	No	No
217	2014	2014-08-03	F	53	No	sputum	No	No	No	Sputum	Pulmonary	Not fit criteria lung	no	Not Available	Negative	Negative	Positive	MOTT	No	Other medical problems	No	No	No	No	Yes	No	No	No	HTN, CVA	Epilepsy	No	Symptomatic	No	No	No	Yes	No	No	No	No	No	No	No	No	No	CXR	No	No	No
218	2014	2014-07-21	F	67	No	sputum	No	No	No	Sputum	Pulmonary	Not fit criteria lung	no	Not Available	Negative	Positive	Negative	MOTT	No	Medically Free	No	No	No	No	No	No	No	No	No	No	Old TB	Asymptomatic	No	No	No	No	No	No	No	No	No	No	No	No	No	CXR	Yes	No	No
219	2014	2014-06-19	M	1	No	BAL	No	No	No	Deep Respiratory Sample	Pulmonary	Fit criteria lung	yes	Not Available	Negative	Positive	Negative	MOTT	No	Immunodefidency	No	No	Bare lymphocyte syndrome	No	No	No	No	No	No	No	No	Symptomatic	Yes	Yes	No	Yes	No	No	No	No	No	No	No	No	No	CXR	No	No	Yes
220	2014	2014-08-14	M	31	No	BAL	No	No	No	Deep Respiratory Sample	Pulmonary	Fit criteria lung	no	Not Available	Negative	Positive	Positive	MOTT	No	Pulmonary Disease	No	No	No	Bronchiactasis	No	No	No	No	No	No	No	Symptomatic	No	Yes	No	Yes	No	No	No	No	No	No	No	No	No	CT	No	No	Yes
221	2014	2014-10-27	M	82	No	tracheal aspirate	No	No	No	Deep Respiratory Sample	Pulmonary	Fit criteria lung	yes	Not Available	Negative	Positive	Positive	Mycobacterium Simiae	Yes	Medically Free	No	No	No	No	No	No	No	No	No	No	old tb	Symptomatic	No	Yes	No	No	No	No	Yes	No	No	No	Yes	No	No	CT	No	yes	No
222	2014	2014-11-04	M	67	No	sputum	No	No	No	Sputum	Pulmonary	Not fit criteria lung	no	Not Available	Negative	Positive	Negative	MOTT	No	Malignancy	No	No	No	No	No	Rectal Ca	No	No	No	No	No	Symptomatic	No	No	No	Yes	No	No	No	No	No	No	No	No	No	CXR	No	No	Yes
223	2014	2014-10-19	F	8	No	BAL	No	No	No	Deep Respiratory Sample	Pulmonary	Fit criteria lung	yes	Not Available	Negative	Positive	Negative	MOTT	No	Immunodefidency	No	No	CGD	No	No	No	No	No	No	No	No	Asymptomatic	No	No	No	No	No	No	No	No	No	No	No	No	No	CXR	No	No	Yes
224	2014	2014-12-14	M	37	No	BAL	No	No	No	Deep Respiratory Sample	Pulmonary	Fit criteria lung	yes	Not Available	Negative	Positive	Negative	Mycobacterium riyadhense	Yes	Immunodefidency	Yes	1.5%L,cd4/cd8=0.03	No	No	No	Lymphoma	No	No	No	No	No	Symptomatic	Yes	No	No	No	No	No	No	No	No	No	No	No	No	CXR	No	No	Yes
225	2015	2015-01-08	M	47	No	sputum	No	No	No	Sputum	Pulmonary	Not fit criteria lung	yes	Not Available	Negative	Positive	Negative	Mycobacterium Simiae	Yes	Immunodefidency	Yes	20	No	No	Yes	Lymphoma	No	No	HTN	No	No	Symptomatic	No	No	No	Yes	No	decreases LOC	No	No	No	No	No	No	No	CXR	No	No	No
226	2015	2015-02-23	F	38	No	sputum	No	No	No	Sputum	Pulmonary	Not fit criteria lung	no	Not Available	Negative	Positive	Negative	MOTT	No	Medically Free	No	No	No	No	No	No	No	No	No	No	No	Symptomatic	Yes	No	No	No	Yes	No	Yes	No	No	No	No	No	No	CXR	Yes	No	No
227	2015	2015-03-07	M	61	No	sputum	No	No	No	Sputum	Pulmonary	Not fit criteria lung	no	Not Available	Negative	Positive	Negative	MOTT	No	Other medical problems	No	No	No	No	No	No	No	No	No	Hypothyroidism,,hypopituitarism,adrenal insufficiency	No	Symptomatic	Yes	No	No	No	No	No	yes	No	No	No	No	No	No	CT	No	No	No
228	2015	2015-03-15	M	8	No	lymphnode	No	No	No	Lymph nodes	Extrapulmonary	EXtrapulmonary	no	Not Available	Negative	Positive	Positive	Mycobacterium riyadhense	Yes	Medically Free	No	No	No	No	No	No	No	No	No	No	No	Symptomatic	No	No	No	No	No	No	No	No	No	No	No	No	Palpable lymphadnopathy	Not Applicable	No	No	No
229	2015	2015-04-15	M	65	No	sputum	BM	No	No	Multiple Sites	Pulmonary and Extrapulmonary	Fit criteria lung	yes	Not Available	Negative	Positive	Positive	Mycobacterium avium	Yes	Immunodefidency	Yes	4	No	No	No	No	No	No	No	No	No	Symptomatic	Yes	Yes	No	Yes	No	No	Yes	No	No	No	No	No	No	CT	No	Yes	No
231	2015	2015-05-25	F	45	No	sputum	No	No	No	Sputum	Pulmonary	Not fit criteria lung	no	Not Available	Negative	Positive	Negative	MOTT	No	Other medical problems	No	No	No	No	No	No	No	No	No	Urine incontenence	No	Symptomatic	No	Yes	No	No	No	No	No	No	No	No	No	No	No	CT	No	No	No
232	2015	2015-08-11	M	64	No	sputum	No	No	No	Sputum	Pulmonary	Not fit criteria lung	No	Not Available	Negative	Positive	Negative	MOTT	No	Pulmonary Disease	No	No	No	BA	No	No	No	No	No	No	Old EPTB	Symptomatic	No	No	No	Yes	No	No	No	No	No	No	No	No	No	CT	No	No	No
233	2015	2015-08-03	M	42	No	ascitic fluid	No	No	No	Ascetic Body Fluid	Extrapulmonary	Extrapulmonary	no	Not Available	Negative	Positive	Negative	MOTT	No	Malignancy	No	No	No	No	Yes	Ampullary Ca	No	No	HTN	No	No	Symptomatic	No	No	No	Yes	No	No	No	No	No	No	No	No	No	Not Applicable	No	No	Yes
234	2014	2014-09-04	M	71	No	sputum	No	No	No	Sputum	Pulmonary	Not fit criteria lung	no	Not Available	Negative	Positive	Negative	MOTT	No	Medically Free	No	No	No	No	No	No	No	No	No	No	No	Asymptomatic	No	No	No	No	No	No	No	No	No	No	No	No	No	CXR	Yes	No	No
235	2015	2015-09-25	M	29	No	sputum	No	No	No	Sputum	Pulmonary	Not fit criteria lung	yes	Not Available	Negative	Positive	Positive	Mycobacterium riyadhense	Yes	Immunodefidency	Yes	3	No	No	No	No	No	No	No	No	Old EPTB	Symptomatic	Yes	Yes	No	No	No	No	Yes	No	No	No	No	Yes	No	CXR	No	No	Yes
236	2014	2014-09-10	M	34	No	pleural fluid	Sputum	No	No	Pleural Body Fluid	Pulmonary and Extrapulmonary	Dissiminated	Yes	Not Available	Negative	Positive	Negative	Mycobacterium Simiae	Yes	Pulmonary Disease	No	No	No	Sarcoidosis	No	No	No	No	No	No	Old PTB	Symptomatic	Yes	Yes	No	No	No	No	No	Yes	No	No	No	No	No	CXR	No	No	Yes
238	2013	2013-09-10	M	78	No	sputum	No	No	No	Sputum	Pulmonary	Not fit criteria lung	yes	Not Available	Negative	Positive	Negative	Mycobacterium kubicae	Yes	Other medical problems	No	No	No	No	No	No	No	No	HTN	No	No	Symptomatic	Yes	Yes	No	No	No	No	No	No	No	No	No	No	No	CXR	Yes	No	No
239	2015	2015-04-30	F	8	No	abscess	No	No	No	Abscess	Extrapulmonary	Extrapulmonary	No	Not Available	Negative	Positive	Negative	MOTT	No	Medically Free	No	No	No	No	No	No	No	No	No	No	No	Symptomatic	No	No	No	No	No	No	No	No	No	No	No	No	Palpable lymphadnopathy	Not Applicable	No	No	No
242	2015	2015-09-22	F	2	No	gastric aspirate	No	No	No	Gastric Aspirate	Pulmonary	Not fit criteria lung	No	Not Available	Negative	Positive	Negative	MOTT	No	Immunodefidency	No	No	SCID	No	No	No	No	No	No	No	No	Symptomatic	Yes	No	No	No	No	No	No	No	No	No	No	No	No	CXR	Yes	No	No
243	2015	2015-08-30	M	49	No	sputum	No	No	No	Sputum	Pulmonary	Not fit criteria lung	yes	Not Available	Negative	Positive	Negative	MOTT	No	Other medical problems	No	No	No	No	Yes	No	No	Chronic Kidney Disease	HTN	No	No	Symptomatic	No	Yes	No	Yes	No	No	No	No	No	No	No	No	No	CXR	No	No	No
245	2015	2015-10-08	M	21	No	Peritoneal Dialysis Fluid	No	No	No	Peritoneal body fluid	Extrapulmonary	Extrapulmonary	No	Not Available	Negative	Positive	Positive	MOTT	No	Other medical problems	No	No	No	No	No	No	No	Chronic Kidney Disease	No	No	No	Symptomatic	Yes	No	No	No	No	No	Yes	No	diarrhea, pain	No	No	Yes	Palpable lymphadnopathy	Not Applicable	No	No	No
246	2015	2015-09-16	M	28	No	sputum	No	No	No	Sputum	Pulmonary	Not fit criteria lung	yes	Not Available	Negative	Positive	Positive	Mycobacterium riyadhense	Yes	Immunodefidency	Yes	1	No	No	No	No	No	No	No	No	No	Symptomatic	Yes	No	No	No	No	No	Yes	No	diarrhea, pain	No	No	Yes	No	CXR	No	Yes	No
248	2016	2016-03-02	M	17	No	mediastinal lymphnode	BAL	Sputum	No	Multiple sites	Pulmonary and Extrapulmonary	Dissiminated	yes	Not Available	Negative	Positive	Positive	Mycobacterium riyadhense	Yes	Medically Free	No	No	No	No	No	No	No	No	No	No	No	Symptomatic	Yes	Yes	No	No	No	No	Yes	Yes	No	No	No	No	No	CXR	No	No	Yes
250	2016	2016-02-23	M	7	No	lymphnode	No	No	No	Lymph nodes	Extrapulmonary	EXtrapulmonary	yes	Not Available	Negative	Positive	Positive	Mycobacterium abscessus	Yes	Immunodefidency	No	No	Interferon gamma receptor deficiency	No	No	No	No	No	No	No	No	Symptomatic	No	No	No	No	No	No	No	No	No	No	No	No	Palpable lymphadnopathy	Not Applicable	No	No	No
251	2016	2016-02-11	M	3	No	sputum	No	No	No	Sputum	Pulmonary	Not fit criteria lung	no	Not Available	Negative	Positive	Negative	Mycobacterium szulgai	Yes	Malignancy	No	No	No	No	Yes	Lymphoma	No	No	No	OA	No	Symptomatic	No	No	No	Yes	No	No	No	No	No	No	No	No	No	CXR	No	No	No
252	2016	2016-02-04	F	26	No	gastric tissue	No	No	No	GI Tissue	Extrapulmonary	Extrapulmonary	no	Not Available	Negative	Positive	Negative	MOTT	No	Malignancy	No	No	No	No	No	Gastric AdenoCA	No	No	No	No	No	Symptomatic	Yes	No	No	No	No	No	No	No	gastric mass	No	No	No	No	Not Applicable	No	No	No
253	2016	2016-02-17	F	19	No	colon tissue	No	No	No	GI Tissue	Extrapulmonary	Extrapulmonary	No	Not Available	Negative	Positive	Negative	MOTT	No	Other medical problems	No	No	No	No	No	No	Crohns Disease	No	No	No	No	Symptomatic	No	No	No	No	No	No	No	No	Abdominal pain	No	No	No	bowel obstruction	Not Applicable	No	No	No
254	2016	2016-01-04	M	70	No	sputum	No	No	No	Sputum	Pulmonary	Not fit criteria lung	no	Not Available	Negative	Positive	Negative	MOTT	No	Pulmonary Disease	No	No	No	COPD	Yes	No	No	No	HTN	No	No	Symptomatic	No	No	No	Yes	Yes	No	No	No	No	No	No	No	No	CXR	No	No	Yes
255	2016	2016-03-10	M	58	No	pleural fluid	No	No	No	Pleural Body Fluid	Extrapulmonary Pleural	Extrapulmonary	No	Not Available	Negative	Positive	Negative	MOTT	No	Other medical problems	No	No	No	No	Yes	No	No	No	HTN, IHD, CABG	No	No	Symptomatic	No	Yes	No	Yes	No	No	No	No	No	No	No	No	No	CXR	No	No	No
256	2016	2016-05-08	F	58	No	sputum	No	No	No	Sputum	Pulmonary	Not fit criteria lung	no	Not Available	Negative	Negative	Positive	Mycobacterium szulgai	Yes	Malignancy	No	No	No	No	No	Endometrial Ca	No	No	No	No	No	Symptomatic	No	No	No	No	Yes	No	No	No	No	No	No	No	No	CXR	No	No	No
257	2016	2016-05-15	F	28	No	sputum	No	No	No	Sputum	Pulmonary	Not fit criteria lung	no	Not Available	Negative	Negative	Positive	Mycobacterium szulgai	Yes	Malignancy	No	No	No	No	No	Osteochondroma	No	No	No	No	No	Symptomatic	No	No	Yes	No	No	No	No	Yes	No	No	No	No	No	CXR	Yes	No	No
258	2016	2016-07-22	F	56	No	sputum	No	No	No	Sputum	Pulmonary	Not fit criteria lung	no	Not Available	Negative	Negative	Positive	MOTT	No	Other medical problems	No	No	No	No	No	No	Rheumatoid Arthritis	No	HTN	No	No	Symptomatic	Yes	Yes	Yes	No	No	No	No	Yes	No	No	No	No	No	CXR	No	No	Yes
259	2016	2016-06-19	F	47	No	sputum	No	No	No	Sputum	Pulmonary	Not fit criteria lung	no	Not Available	Negative	Negative	Positive	MOTT	No	Pulmonary Disease	No	No	No	COPD	No	No	No	No	No	No	No	Symptomatic	Yes	Yes	No	Yes	No	No	Yes	No	No	Yes	No	No	No	CT	No	No	Yes
260	2016	2016-07-17	F	47	No	sputum	No	No	No	Sputum	Pulmonary	Not fit criteria lung	no	Not Available	Negative	Negative	Positive	Mycobacterium szulgai	Yes	Other medical problems	No	No	No	No	No	No	Rheumatoid Arthritis	No	No	No	No	Symptomatic	Yes	Yes	No	No	No	No	No	Yes	No	No	No	No	No	CXR	No	No	Yes
261	2016	2016-07-18	F	59	No	sputum	No	No	No	Sputum	Pulmonary	Not fit criteria lung	no	Not Available	Negative	Negative	Positive	Mycobacterium parascrofulaceum	Yes	Immunodefidency	No	No	Pancytopenia	No	No	No	No	No	No	No	No	Symptomatic	Yes	Yes	No	No	No	No	Yes	No	No	No	No	No	No	CXR	Yes	No	No
262	2016	2016-07-24	M	19	No	colon tissue	No	No	No	GI Tissue	Extrapulmonary	Extrapulmonary	no	Not Available	Negative	Negative	Positive	MOTT	No	Other medical problems	No	No	No	No	No	No	Crohns Disease	No	No	No	No	Symptomatic	No	No	No	No	No	No	Yes	No	No	No	No	No	No	Not Applicable	No	No	No
263	2016	2016-09-06	M	13	No	cecum tissue	No	No	No	GI Tissue	Extrapulmonary	Extrapulmonary	No	Not Available	Negative	Negative	Positive	Mycobacterium Simiae	Yes	Pulmonary Disease	No	No	No	BA	No	No	Crohns Disease	No	No	No	No	Symptomatic	No	No	No	No	No	No	No	No	perianal abscess	No	No	No	No	Not Applicable	No	No	No
264	2016	2016-09-25	F	48	No	BAL	No	No	No	Deep Respiratory Sample	Pulmonary	Fit criteria lung	no	Not Available	Negative	Negative	Positive	MOTT	No	Other medical problems	No	No	No	No	Yes	No	No	No	No	Chronic pancreatitis	No	Symptomatic	No	No	No	No	No	No	Yes	No	No	No	No	No	lung nodules	CT	No	No	No
265	2016	2016-10-14	M	18	No	sputum	No	No	No	Sputum	Pulmonary	Not fit criteria lung	no	Not Available	Negative	Negative	Positive	MOTT	No	Malignancy	No	No	No	No	No	Lymphoma	No	No	No	No	No	Symptomatic	Yes	No	No	Yes	No	No	No	No	No	No	No	No	febrile neutropenia	CXR	No	No	Yes
266	2016	2016-10-21	M	47	No	BAL	sputum	No	No	Deep Respiratory Sample	Pulmonary	Fit criteria lung	yes	Not Available	Negative	Negative	Positive	Mycobacterium riyadhense	Yes	Other medical problems	No	No	No	No	Yes	No	No	No	No	No	No	Symptomatic	No	No	No	No	No	No	Yes	No	No	No	Yes	No	No	CT	No	Yes	Yes
267	2016	2016-10-23	M	42	No	urine	No	No	No	Urine	Extrapulmonary	Extrapulmonary	No	Not Available	Negative	Negative	Positive	Mycobacterium conceptionense	Yes	Medically Free	No	No	No	No	No	No	No	No	No	No	No	Asymptomatic	No	No	No	No	No	No	No	No	No	No	No	No	infertility, bilateral vas deferens thickness	Not Applicable	No	No	No
268	2016	2016-10-27	M	38	No	sputum	No	No	No	Sputum	Pulmonary	Not fit criteria lung	yes	Not Available	Negative	Positive	Positive	MOTT	No	Immunodefidency	Yes	7	No	No	No	No	No	No	No	No	No	Symptomatic	Yes	Yes	No	No	No	No	Yes	No	No	No	Yes	No	No	CT	No	Yes	Yes
269	2016	2016-11-16	M	70	No	sputum	No	No	No	Sputum	Pulmonary	Not fit criteria lung	no	Not Available	Negative	Negative	Positive	MOTT	No	Other medical problems	No	No	No	No	Yes	No	No	No	HTN	No	No	Symptomatic	Yes	Yes	No	No	No	decreases LOC	No	No	No	No	No	No	No	CT	No	No	Yes
270	2016	2016-11-30	F	18	No	sigmoid tissue	No	No	No	GI Tissue	Extrapulmonary	Extrapulmonary	No	Not Available	Negative	Negative	Positive	MOTT	No	Other medical problems	No	No	No	No	No	No	Ulcerative Colitis	No	No	No	No	Symptomatic	No	No	No	No	No	No	Yes	No	bloody diarrhea	No	No	No	No	Not Applicable	No	No	No
271	2016	2016-08-15	M	18	No	paraspinal tissue	No	No	No	Paraspine	Extrapulmonary	Extrapulmonary	yes	Not Available	Negative	Negative	Negative	MOTT	No	Malignancy	No	No	No	No	No	Leukemia	No	No	No	No	No	Symptomatic	No	No	No	No	No	No	No	No	No	No	No	No	paraspinal mass	Not Applicable	No	No	No
272	2016	2016-12-21	F	40	No	ileocecal tissue	No	No	No	GI Tissue	Extrapulmonary	Extrapulmonary	No	Not Available	Negative	Negative	Positive	Mycobacterium mageritense	Yes	Medically Free	No	No	No	No	No	No	No	No	No	No	No	Symptomatic	No	No	No	No	No	No	No	No	PR bleeding	No	No	No	No	Not Applicable	No	No	No
273	2017	2017-01-04	F	54	No	sputum	No	No	No	Sputum	Pulmonary	Not fit criteria lung	no	Not Available	Negative	Negative	Positive	MOTT	No	Medically Free	No	No	No	No	No	No	No	No	No	No	Old PTB	Symptomatic	Yes	No	No	No	No	No	No	No	No	Yes	No	No	base tongue mass	Not Available	No	No	No
274	2017	2017-02-08	F	98	No	sputum	No	No	No	Sputum	Pulmonary	Not fit criteria lung	no	Not Available	Negative	Positive	Positive	MOTT	No	Medically Free	No	No	No	No	No	No	No	No	No	No	Old TB	Symptomatic	Yes	Yes	No	Yes	No	No	No	No	No	No	No	No	No	CXR	No	No	No
275	2017	2017-04-11	F	20	No	ileum tissue	No	No	No	GI Tissue	Extrapulmonary	Extrapulmonary	No	Not Available	Negative	Negative	Positive	MOTT	No	Other medical problems	No	No	No	No	No	No	Crohns Disease	No	No	No	No	Asymptomatic	No	No	No	No	No	No	No	No	No	No	No	No	No	Not Applicable	No	No	No
276	2017	2017-05-18	F	61	No	sputum	No	No	No	Sputum	Pulmonary	Not fit criteria lung	yes	Not Available	Negative	Negative	Positive	MOTT	No	Medically Free	No	No	No	No	No	No	No	No	No	No	Old EPTB	Asymptomatic	No	No	No	No	No	No	No	No	No	No	No	No	lung nodules	CT	No	No	No
277	2017	2017-11-08	F	74	No	sputum	No	No	No	Sputum	Pulmonary	Not fit criteria lung	no	Not Available	Negative	Negative	Positive	MOTT	No	Other medical problems	No	No	No	No	No	No	No	No	HTN	No	No	Symptomatic	No	Yes	No	Yes	No	No	No	No	No	No	No	No	No	CXR	No	No	Yes
278	2017	2017-02-08	F	40	No	sputum	No	No	No	Sputum	Pulmonary	Not fit criteria lung	no	Not Available	Negative	Negative	Positive	Mycobacterium abscessus	Yes	Pulmonary Disease	No	No	No	Bronchiactasis	No	No	No	No	No	Chronic sinusitis	No	Symptomatic	No	No	No	Yes	Yes	No	No	No	No	No	No	No	No	Not Available	No	No	No
279	2017	2017-10-07	M	52	No	pleural fluid	No	No	No	Pleural Body Fluid	Extrapulmonary Pleural	Extrapulmonary	No	Not Available	Negative	Negative	Negative	Mycobacterium Simiae	Yes	Other medical problems	No	No	No	No	Yes	No	No	No	HTN	No	No	Symptomatic	Yes	Yes	No	Yes	No	No	No	Yes	No	No	No	No	No	CXR	No	No	Yes
280	2017	2017-09-20	M	23	No	sputum	No	No	No	Sputum	Pulmonary	Not fit criteria lung	yes	Not Available	Negative	Negative	Positive	MOTT	No	Pulmonary Disease	No	No	No	BA	No	No	No	No	No	No	No	Symptomatic	Yes	No	No	No	Yes	No	Yes	Yes	No	No	No	Yes	lung nodules	CT	No	No	No
281	2017	2017-11-22	F	35	No	BAL	No	No	No	Deep Respiratory Sample	Pulmonary	Fit criteria lung	yes	Not Available	Negative	Negative	Positive	Mycobacterium riyadhense	Yes	Other medical problems	No	No	No	No	No	No	SLE	No	No	No	No	Symptomatic	No	Yes	No	Yes	No	No	No	No	No	No	No	No	No	CT	No	No	No
282	2017	2017-10-30	M	21	No	colon tissue	No	No	No	GI Tissue	Extrapulmonary	Extrapulmonary	No	Not Available	Negative	Negative	Positive	MOTT	No	Other medical problems	No	No	No	No	No	No	Crohns Disease	No	No	No	No	Symptomatic	No	No	No	No	No	No	No	No	pain and melena	No	No	No	No	Not Applicable	No	No	No
283	2017	2017-12-18	M	77	No	sputum	No	No	No	Sputum	Pulmonary	Not fit criteria lung	no	Not Available	Negative	Negative	Positive	MOTT	No	Other medical problems	No	No	No	No	Yes	No	No	No	HTN, IHD	No	No	Symptomatic	No	Yes	No	Yes	No	No	No	No	No	No	No	No	No	CXR	No	No	Yes
284	2009	2009-09-01	F	64	No	sputum	No	No	No	Sputum	Pulmonary	Not fit criteria lung	NA	Negative	Negative	Not done	Positive	Mycobacterium Simiae	Yes	Malignancy	No	No	No	No	No	Vocal cord Ca	No	No	No	No	No	symptomatic	yes	No	No	Yes	Yes	No	Yes	Yes	No	No	No	No	lung nodules	CXR	No	No	No
[truncated: 7 more columns]
